# Supplementary material for: The Clostridium Metabolite P-Cresol Sulfate Relieves Inflammation of Primary Biliary Cholangitis by Regulating Kupffer Cells
Source: Cells. 2022 Nov 26;11(23):3782. doi: 10.3390/cells11233782 (PMC9736483; doi:10.3390/cells11233782)
Supplement: Supplementary file 1 [file cells-11-03782-s001.zip]

Archive with 1 entries (1 files):
- cells-1966470-supplementary.pdf
